# Supplementary material for: Swirl-like Acoustofluidic Stirring Facilitates Microscale Reactions in Sessile Droplets
Source: Micromachines (Basel). 2023 Apr 12;14(4):837. doi: 10.3390/mi14040837 (PMC10144459; doi:10.3390/mi14040837)
Supplement: Supplementary file 1 [file micromachines-14-00837-s001.zip]

Archive with 4 entries (4 files):
- S2.mp4
- S3.mp4
- S4.mp4
- S1.mp4
